# Supplementary material for: RNF19A-mediated ubiquitination of BARD1 prevents BRCA1/BARD1-dependent homologous recombination
Source: Nat Commun. 2021 Nov 17;12:6653. doi: 10.1038/s41467-021-27048-3 (PMC8599684; doi:10.1038/s41467-021-27048-3)
Supplement: Supplementary file 4 — Source data [file 41467_2021_27048_MOESM4_ESM.xlsx]

## Sheet: Fig.1
1b														1b
	shRNA Ctrl	sh19A#1	sh19A#2	shRNA Ctrl	sh19A#1	sh19A#2	shRNA Ctrl	sh19A#1	sh19A#2	shRNA Ctrl	sh19A#1	sh19A#2
	0	2	1	34	19	1	6	25	11	0	0	0
	1	1	5	27	3	4	1	19	17	25	5	1
	0	0	8	15	8	2	23	18	10	21	8	0
	0	1	23	40	19	65	19	7	8	1	0	0
	2	1	0	23	55	21	14	0	3	1	3	5
	0	0	1	36	11	7	19	5	8	11	12	0
	0	9	7	39	12	32	61	13	6	10	11	1
	3	0	0	57	29	26	43	6	0	1	6	3
	4	1	0	35	37	49	30	1	45	6	3	2
	0	1	2	45	76	32	21	6	0	21	0	4
	0	0	0	50	83	8	15	11	9	2	0	1
	1	1	1	39	27	73	45	9	7	3	2	11
	0	0	1	38	33	89	17	9	0	1	1	0
	0	0	2	69	23	15	15	17	10	0	1	5
	1	0	14	38	23	33	42	4	6	16	2	0
	4	3	2	45	52	16	19	26	2	18	9	6
	0	2	2	48	18	77	5	23	17	3	5	8		1c	shRNA Ctrl			sh19A#1			sh19A#2
	1	4	5	13	1	57	31	12	2	28	2	0		0	94.1609	96.3507	109.49	105	100.714	94.2857	102.92	102.92	94.1606
	4	5	0	30	46	25	6	2	2	9	1	4		0.25	89.7814	100.73	78.8324	96.4289	98.5718	92.1432	100.73	94.1609	96.3507
	0	0	1	45	52	31	15	17	0	0	7	3		0.5	70.0733	65.6937	74.4528	83.5717	83.5717	87.8575	91.9711	83.212	83.212
	0	4	1	58	24	69	28	8	1	11	9	0		1	56.9345	45.9856	32.8468	81.4289	60.0002	68.5717	76.6426	74.4528	65.6937
	3	2	0	109	29	53	36	1	0	15	1	7		2	4.37958	15.3285	10.9489	30.0001	30.0001	38.5716	61.3141	32.8468	41.606
	0	0	7	83	5	71	31	12	0	0	5	3
	1	1	1	24	45	47	39	19	32	19	1	11		1d
	6	0	8	62	76	58	25	4	1	1	2	1		0	94.1609	96.3507	109.49	105	100.714	94.2857	102.92	102.92	94.1606
	1	0	1	86	54	24	13	2	0	17	22	4		0.25	89.7814	94.1609	91.9711	92.1429	96.4286	94.2857	96.3504	96.3504	96.3504
	3	0	3	10	29	43	9	0	17	48	2	0		0.5	76.6426	76.6426	70.0733	85.7143	81.4286	81.4286	81.0219	87.5912	85.4015
	0	4	0	37	34	55	17	9	7	3	0	1		1	35.0366	50.3651	32.8468	57.8573	47.143	72.8574	63.5037	70.073	67.8832
	1	4	1	78	36	77	17	0	3	31	4	1		2	8.75916	24.0877	19.7081	47.143	25.7144	38.5716	48.1752	41.6058	50.365
	7	0	8	21	53	19	1	21	2	16	1	2
	0	0	1	50	17	20	2	0	29	25	6	2		1e
	1	1	1	38	36	61	1	22	0	16	8	5		0	94.1609	96.3507	109.49	105	100.714	94.2857	102.92	102.92	94.1606
	2	0	3	55	3	60	4	16	10	0	7	1		1	91.9711	83.212	91.9711	94.2857	92.1429	87.8571	89.781	96.3504	98.5401
	0	0	0	37	37	78	1	23	37	0	0	9		2	70.0733	70.0733	76.6426	85.7143	79.2857	83.5714	78.8321	76.6423	83.2117
	1	1	1	103	14	33	19	26	0	16	1	1		3	54.7447	45.9856	48.1754	66.4286	68.5714	60	67.8835	83.212	54.7447
	1	4	1	57	56	54	3	9	17	21	1	0		4	19.7081	26.2775	21.8979	41.7859	32.143	42.8573	45.9856	37.2264	49.2702
	2	0	2	19	60	24	9	0	15	32	2	1		5	3.28468	4.37958	8.75916	13.9286	27.8572	21.4287	32.143	23.5715	25.7144
	14	1	17	29	74	76	14	9	18	25	3	4
	2	4	2	75	57	50	51	0	12	5	1	2		1f
	2	0	3	45	56	46	34	0	0	23	5	0			shRNA Ctrl	sh19A#1	sh19A#2
	1	0	1	80	60	40	20	3	25	14	0	4			1.02	2.21	2.23
	0	3	0	67	34	39	6	0	9	8	1	2			1.37	2.51	2.68
	1	0	9	15	102	50	14	4	0	12	0	3			1.06	1.98	2.29
	1	5	1	42	64	47	40	8	2	3	8	2
	0	11	0	1	52	24	9	9	7	31	4	5		1g
	7	1	7	2	61	59	7	8	27	14	4	2			1.27	1.13	0.88
	0	3	2	3	22	38	35	12	23	20	6	0			1.63	1.18	0.93
	1	0	0	66	55	33	43	2	13	2	10	3			1.85	1.12	1.06
	1	1	0	80	34	2	13	27	24	25	4	1
	0	7	5	48	83	63	16	18	0	16	11	0
	0	0	4	23	84	46	53	10	14	0	8	0
	0	1	0	3	46	37	26	1	5	1	3	3
	0	3	0	9	49	40	19	13	1	15	7	3
	0	0	1	42	102	25	24	7	18	42	1	1
	3	1	0	74	20	53	10	30	0	1	4	2		1i
	2	1	0	51	21	92	40	9	6	31	16	2			MDC1			53BP1			FK2			BRCA1			BARD1			RPA32			RAD51
	4	2	1	18	42	11	9	32	24	5	3	1			shRNA Ctrl	sh19A#1	sh19A#2	shRNA Ctrl	sh19A#1	sh19A#2	shRNA Ctrl	sh19A#1	sh19A#2	shRNA Ctrl	sh19A#1	sh19A#2	shRNA Ctrl	sh19A#1	sh19A#2	shRNA Ctrl	sh19A#1	sh19A#2	shRNA Ctrl	sh19A#1	sh19A#2
	5	15	4	32	8	9	27	6	0	23	1	10			25	41	13	38	40	24	27	27	17	0	1	7	0	1	10	4	14	7	2	3	0
	0	2	0	53	29	1	33	24	12	13	7	2			4	1	18	13	7	10	15	41	14	21	39	3	36	34	4	4	0	9	0	1	17
	4	6	2	21	34	45	43	37	40	0	3	1			33	0	32	68	48	14	55	21	46	0	5	26	3	5	32	2	37	1	1	0	18
	1	20	4	116	9	1	41	11	15	0	3	5			76	31	25	18	60	19	17	26	48	38	6	18	26	7	20	0	48	18	0	7	8
	0	4	0	33	40	8	47	41	14	12	12	12			19	46	27	22	12	26	32	58	65	13	7	5	16	6	5	0	5	0	7	1	5
	0	4	0	45	54	4	29	8	0	6	1	4			31	35	26	30	27	39	50	55	28	18	8	39	23	8	14	1	0	1	1	7	10
	0	2	4	30	47	108	18	28	20	1	0	3			27	31	46	27	80	53	47	46	35	19	30	39	4	39	45	2	0	7	10	28	6
	0	0	0	27	32	36	16	1	7	14	5	2			43	38	26	47	12	25	10	32	26	9	13	36	7	9	33	23	0	17	0	0	0
	3	1	0	65	59	9	22	15	0	4	0	7			42	33	44	63	35	0	6	31	35	48	52	37	4	53	34	5	0	68	1	2	4
	0	1	2	26	45	50	23	29	0	32	7	10			29	15	24	91	36	29	7	17	27	41	37	23	3	33	33	0	18	31	2	19	11
	0	0	1	53	67	30	2	5	4	9	2	0			1	43	43	86	43	33	36	39	49	15	83	50	14	53	46	10	3	13	12	12	4
	4	9	0	61	45	87	8	2	24	7	1	4			1	49	32	49	41	7	59	32	61	3	17	40	35	12	38	5	0	18	1	33	23
	0	0	1	73	60	45	2	1	15	16	0	1			50	26	41	24	26	53	34	7	53	29	42	61	53	41	68	0	28	2	13	13	22
	0	3	0	46	16	16	17	15	27	3	2	0			42	88	29	18	59	23	35	9	47	41	46	63	4	42	51	7	16	0	1	8	21
	10	2	0	36	70	92	21	1	21	11	6	2			66	34	37	43	38	35	48	22	36	25	54	3	37	68	3	1	2	3	13	23	3
	5	1	0	7	53	114	3	30	0	8	0	7			51	30	30	79	38	48	37	12	29	22	46	53	24	45	50	1	36	3	1	21	24
	0	1	6	50	100	81	13	1	11	18	0	0			74	40	52	32	45	31	56	33	59	58	35	13	42	47	9	15	7	34	14	0	31
	0	0	2	105	50	40	19	29	1	1	6	4			62	52	33	48	65	21	50	18	70	1	50	82	28	45	78	1	32	2	10	19	2
	2	0	14	72	62	22	25	22	1	22	3	3			76	50	29	39	54	50	45	48	58	57	5	65	50	2	67	13	1	3	2	13	1
	0	0	5	41	36	99	11	33	0	13	8	0			36	35	36	46	43	36	34	60	33	36	53	47	2	50	48	2	45	39	3	1	24
	0	9	0	46	2	92	17	38	0	0	2	1			46	8	58	10	89	18	30	11	55	48	49	9	48	48	13	35	34	3	4	27	18
	3	3	5	69	47	33	8	22	29	8	3	6			1	30	33	26	61	49	79	51	36	16	18	0	33	17	0	1	7	23	10	15	4
	5	4	1	75	46	61	11	10	1	8	1	9			67	68	28	9	38	1	61	12	28	39	11	41	30	8	43	1	37	0	22	19	2
	0	6	0	24	115	109	1	11	0	0	4	2			42	28	44	94	79	43	35	35	27	7	21	61	14	14	37	19	57	31	7	8	0
	3	1	0	65	82	78	3	2	10	6	4	1			34	20	40	28	77	78	30	63	37	39	125	16	33	89	17	7	56	49	7	14	20
	4	7	0	4	99	100	2	0	5	0	3	3			27	24	52	72	19	66	34	20	51	15	57	27	8	58	27	1	17	20	0	27	16
	0	2	0	55	64	98	4	3	2	1	1	0			25	42	9	83	64	88	35	20	48	63	26	99	23	27	101	30	49	58	0	26	20
	0	0	1	22	85	119	8	10	2	22	0	8			37	60	67	36	65	3	23	9	66	25	61	8	71	61	10	1	1	15	29	23	33
	4	0	1	83	122	55	9	15	14	1	5	2			43	39	56	28	57	60	34	35	57	60	11	36	66	21	30	3	24	67	12	4	1
	0	1	0	18	10	84	13	3	29	0	3	0			34	81	41	44	73	81	32	13	25	56	14	59	6	8	59	3	43	22	15	12	1
	1	5	0	99	43	82	6	12	15	13	2	1			74	37	66	37	8	28	17	31	42	1	10	22	31	11	17	32	25	29	15	8	18
	9	0	7	68	91	121	7	0	14	12	6	6			24	54	49	28	61	57	8	29	33	38	47	27	8	55	29	0	60	26	0	4	24
	1	4	0	71	51	29	35	0	6	2	5	9			28	62	37	51	50	31	30	48	50	23	34	60	55	35	56	3	5	38	0	6	28
	7	0	0	80	66	13	24	2	12	18	4	1			45	10	32	31	58	75	7	29	50	36	43	65	37	41	60	40	19	26	13	8	1
	0	0	3	45	44	90	13	17	15	26	3	4			37	46	40	39	49	44	57	71	64	44	3	39	19	3	40	5	60	57	0	18	23
	1	0	12	56	86	17	16	18	1	0	0	1			67	40	44	63	31	25	30	27	53	13	64	48	0	62	48	5	28	10	16	7	17
	9	0	4	81	60	38	35	10	0	17	1	0			39	31	41	46	8	14	61	33	32	29	73	45	41	79	5	18	2	29	1	27	15
	1	0	0	78	107	51	26	1	10	9	9	6			95	43	37	4	47	37	31	28	38	25	38	55	22	36	58	17	13	74	12	3	13
	1	1	1	27	66	19	19	13	11	0	3	0			84	43	47	40	66	66	64	31	13	4	67	43	34	46	45	1	1	24	0	14	7
	3	0	4	36	30	71	24	7	0	28	2	0			40	114	41	55	27	67	27	32	21	0	6	19	56	5	22	12	12	27	0	17	27
	0	0	0	26	45	106	10	6	13	0	1	1			81	40	68	31	47	13	26	22	17	13	45	62	3	68	57	0	1	26	16	22	26
	2	4	0	50	86	85	11	9	9	14	2	3			65	26	36	45	58	36	56	34	10	13	5	75	19	8	56	17	53	47	8	11	9
	1	1	12	47	46	56	9	23	2	1	12	7			38	47	5	41	53	68	20	68	24	4	44	52	0	50	35	13	0	60	0	18	3
															13	68	47	77	49	34	33	29	41	4	5	14	2	3	12	20	60	18	1	1	4
															51	24	5	50	36	39	47	20	46	0	72	0	28	33	0	6	56	4	2	3	10
															11	4	62	33	12	68	24	57	41	23	6	18	5	3	20	20	10	36	3	0	8
															3	58	50	35	3	41	47	17	17	0	28	43	1	51	37	1	10	59	17	14	38
															7	64	21	37	25	3	34	51	49	41	31	54	0	30	55	1	37	57	4	18	14
															24	53	7	11	33	1	40	48	33	14	47	18	11	39	20	51	77	40	0	26	1
															71	30	29	22	19	17	25	30	21	19	14	33	8	14	39	52	5	16	11	9	4
															10	31	31	44	14	21	20	26	55	8	9	51	14	10	52	1	33	27	15	9	3
															46	9	9	30	37	50	23	62	16	9	10	59	3	11	64	23	25	0	11	24	16
															23	9	9	38	0	24	16	40	27	4	14	84	11	14	51	33	1	0	11	2	13
															32	0	0	69	23	17	49	4	17	48	12	75	1	8	17	0	46	24	7	18	1
															37	14	14	47	25	28	31	53	7	7	40	69	55	59	67	10	65	54	20	10	0
															30	9	9	43	38	29	52	63	48	34	1	12	4	36	11	0	0	0	7	2	0
															46	5	5	89	42	62	65	23	31	45	44	0	45	106	0	0	15	13	1	3	0
															11	1	1	49	45	66	37	8	28	3	8	82	24	16	124	1	46	16	12	0	14
															71	13	3	79	45	14	50	4	26	30	8	25	30	47	24	3	11	1	15	2	15
															50	2	26	42	24	34	35	15	53	42	11	6	8	49	8	1	46	9	1	1	6
															62	26	63	52	34	78	32	25	46	55	11	6	9	78	16	7	44	28	9	0	4
															32	17	33	20	57	55	28	65	46	22	33	3	5	50	5	4	16	1	8	6	9
															32	9	26	42	47	31	23	42	15	36	16	42	3	55	37	5	2	0	7	0	5
															7	33	32	28	37	43	19	41	12	1	55	15	49	58	29	1	26	4	1	7	0
															22	33	28	43	28	35	15	0	28	58	41	4	15	2	7	1	58	10	1	13	4
															3	67	47	1	31	41	51	70	32	41	76	36	58	16	44	1	23	12	5	0	11
															15	36	8	6	22	41	35	25	32	25	42	37	4	104	35	3	20	1	9	2	3
															61	55	31	0	18	19	57	31	58	16	44	92	44	24	40	33	49	21	14	17	21
															50	41	22	21	34	29	23	31	37	39	55	30	57	10	46	11	16	0	0	10	12
															29	33	33	38	33	47	24	41	32	7	61	21	47	17	37	1	2	1	8	30	18
															46	78	47	64	26	62	48	53	40	40	51	46	36	113	51	1	2	8	2	11	2
															51	33	22	85	23	39	14	33	24	45	16	34	26	68	46	17	35	23	7	7	22
															46	1	3	27	24	28	46	45	50	4	60	50	2	30	78	12	10	49	13	12	26
															52	46	0	4	45	31	44	36	68	56	5	55	59	71	59	13	55	33	0	4	2
															28	62	33	44	46	47	37	35	57	26	63	3	39	25	3	1	7	14	2	3	0
															33	1	43	40	36	38	25	51	39	7	120	45	34	15	60	2	14	19	5	0	34
															58	37	47	0	6	46	54	80	41	36	23	11	18	11	13	24	13	3	5	15	16
															38	37	67	20	2	22	65	16	49	46	12	67	38	61	29	6	0	0	0	1	2
															35	46	52	58	13	33	33	48	31	8	30	58	10	40	86	22	5	4	1	25	1
															58	14	65	43	39	14	46	40	12	1	25	37	45	46	59	4	8	3	0	12	0
															43	38	5	23	21	79	56	36	21	41	62	9	89	4	14	0	9	38	1	7	16
															29	3	30	63	29	48	50	26	13	5	30	0	57	69	1	1	38	2	0	7	33
															28	29	41	17	89	27	20	46	14	23	66	35	6	89	58	2	8	4	6	33	16
															17	71	46	19	27	5	40	28	4	37	14	65	38	44	88	27	25	46	0	2	26
															32	33	25	35	25	51	67	33	14	48	21	14	9	37	20	15	18	4	5	24	1
															30	19	16	59	27	46	50	35	36	3	12	23	36	5	30	2	1	29	0	23	1
															31	31	55	35	4	24	57	56	41	33	61	69	48	78	125	39	25	0	0	4	16
															26	12	47	75	78	33	57	67	40	10	38	8	24	10	11	1	6	34	2	10	44
															28	35	48	56	30	0	43	45	30	7	51	28	0	57	43	7	13	54	8	6	26
															26	42	34	28	60	37	38	41	45	39	4	54	50	4	70	3	8	25	1	4	1
															8	21	65	23	56	51	62	70	55	15	68	17	33	34	20	46	4	62	10	6	19
															12	68	43	15	46	17	53	69	28	36	38	25	34	5	34	1	0	51	1	25	17
															25	38	96	68	13	52	18	31	16	25	40	53	67	67	68	11	16	57	9	6	14
															33	58	62	30	68	73	80	58	14	60	78	47	4	31	75	0	0	26	1	0	10
															26	78	58	32	47	27	51	33	23	56	6	33	28	62	49	6	38	33	11	27	25
															17	37	76	21	26	39	17	23	20	1	51	64	0	16	56	12	15	27	6	2	26
															14	37	33	29	4	29	40	70	32	38	10	37	2	11	26	26	6	39	1	13	23
															22	46	68	30	40	35	40	49	29	23	50	47	37	12	66	28	0	28	1	5	7
															13	28	28	4	23	47	26	58	20	0	5	39	5	22	48	3	1	26	4	0	1
															33	41	8	50	32	25	31	49	41	44	35	19	1	14	26	26	0	10	6	11	2

## Sheet: Fig.2
2a					2b				2c				2e							2g
2h
								2i							2j
									shRNA Ctrl	sh19A	sh19A+19A WT	sh19A+19A R1				shRNA Ctrl			sh19A			sh19A+19A WT			sh19A+19A R1
									109.474	150.967	103.056	148.575			0	104.269	91.4637	104.269	105.556	100	94.4444	94.3396	109.434	96.2264	103.509	91.2281	105.263
									88.6021	118.825	91.488	152.887			0.25	80.4881	87.8051	100.61	94.4444	96.2963	98.1482	94.3396	96.2264	92.4528	91.2281	92.9825	96.4912
									101.113	147.212	116.724	126.521			0.5	62.1953	91.4637	84.1466	87.037	83.3333	83.3333	84.9057	81.1321	83.0189	87.7193	82.4561	82.4561
									100.812	132.988	89.7828	140.716			1	58.5368	56.7075	56.7075	77.7778	70.3704	70.3704	56.6038	52.8302	52.8302	64.9123	78.9474	68.421
															1.5	18.2927	30.183	26.5245	46.2963	42.5926	48.1482	14.1509	21.6981	25.4717	35.0877	44.7368	41.2281
															2	13.7195	10.9756	9.14637	35.1852	27.7778	29.6296	4.71698	13.2075	8.49057	27.193	26.3158	25.4386

## Sheet: Fig.3
3b								3d								3f
																	DSB335				DSB1618				DSB3500
	CyclinA-			CyclinA-					CyclinA-			CyclinA-					shRNA Ctrl	sh19A	sh19A+19A WT	sh19A+19ACA	shRNA Ctrl	sh19A	sh19A+19A WT	sh19A+19ACA	shRNA Ctrl	sh19A	sh19A+19A WT	sh19A+19ACA
	sh19A	sh19A+19A WT	sh19A+19A CA	sh19A	sh19A+19A WT	sh19A+19A CA			sh19A	sh19A+19A WT	sh19A+19A CA	sh19A	sh19A+19A WT	sh19A+19A CA			4.71989	16.5285	2.18947	18.3198	2.12744	6.81506	0.854879	5.1288	1.78807	4.10085	1.18463	2.61258
	3	3	1	67	20	12			2	0	3	47	11	22			4.83982	11.3881	3.47924	9.63937	2.61124	12.5642	1.16185	7.84244	0.904599	3.0449	1.17004	2.1622
	0	2	1	25	1	55			0	0	2	27	16	34			4.53777	12.5491	5.09453	12.6926	2.40515	6.16339	2.63434	6.43099	0.604161	2.83082	1.04593	2.00411
	0	0	1	28	2	33			0	1	1	10	16	20
	2	1	2	54	10	30			3	2	0	22	20	29
	1	1	2	63	23	66			3	3	1	35	0	31
	3	2	0	78	13	70			3	3	3	34	8	25
	3	1	1	45	7	62			3	3	1	32	19	31
	2	2	3	20	20	25			2	2	2	41	20	24
	3	3	3	57	19	51			3	1	3	39	23	23
	0	1	0	10	27	50			0	2	3	46	1	22
	3	3	0	51	41	68			1	2	1	52	19	41
	1	3	3	41	18	65			1	0	2	33	22	28
	0	1	3	42	22	83			0	1	2	47	21	33
	2	2	3	26	21	73			1	2	1	50	12	45
	0	1	3	32	16	75			2	3	3	36	13	51
	0	2	1	45	11	54			2	4	2	49	11	38
	1	3	0	30	32	53			0	2	3	36	24	28
	3	2	0	42	17	33			1	1	2	18	16	26
	2	3	0	26	30	18			0	1	1	45	21	29
	1	1	0	97	36	22			1	0	1	31	21	34
	2	0	1	14	33	41			0	4	1	40	14	34
	0	0	2	79	40	12			1	1	3	37	13	21		3g
	2	0	1	62	31	31			2	0	3	36	21	14			Vec+siCtrl	Flag-19A+siCtrl	Vec+siBARD1	Flag-19A+siBARD1
	1	1	2	60	48	30			3	1	1	22	2	34			101.025	69.4024	37.3554	35.2025
	2	0	1	55	35	71			2	1	1	28	1	33			97.9128	62.008	31.0929	29.9295
	1	2	0	66	2	37			0	2	3	22	18	32			102.689	68.7987	45.4403	47.6063
	2	2	3	23	10	70			2	0	2	38	12	30			98.3734
	2	1	0	48	5	26			0	0	0	45	22	15
	1	0	1	80	44	60			2	2	2	31	8	33
	0	0	0	78	14	62			1	1	1	34	30	12
	0	0	0	31	11	36			3	5	3	48	19	62
	1	0	1	45	3	15			3	3	0	45	11	37
	0	2	2	68	39	72			3	0	0	18	11	41
	1	2	2	75	2	15			0	0	2	29	2	26
	1	0	2	63	47	73			0	3	1	41	12	38
	1	4	1	49	8	46			3	0	1	24	14	43
	2	3	2	60	49	74			3	2	2	37	4	43
	0	1	1	6	36	67			2	3	0	33	6	15
	1	3	1	62	55	35			2	0	2	45	7	51
	2	3	2	59	11	70			2	3	3	34	14	37
	0	1	3	35	38	62			3	1	0	44	21	22
	0	3	0	46	45	28			2	4	2	39	14	26		3h	siCtrl+Vec			siCtrl+Flag-19A			siBARD1+Vec			siBARD1+Flag-19A
	1	2	3	53	8	52			1	0	1	35	12	22		0	109.169	88.5389	102.293	115.517	85.3448	99.1379	115.03	95.7052	89.2635	97.0984	109.152	93.7502
	3	0	2	43	21	47			1	0	1	34	13	25		1	85.9601	74.7853	83.3813	60.3448	80.1724	67.2414	50.6133	57.055	70.8587	41.5179	53.5716	63.6162
	0	2	3	27	57	40			2	1	0	38	9	27		2	53.2953	67.9085	57.5933	35.3448	53.4483	45.6897	28.5275	18.4048	24.8466	24.1072	32.1429	16.0715
	0	3	3	75	12	88			2	2	2	44	18	50		3	30.9457	43.4099	38.2523	17.2414	25.431	20.6897	8.7423	12.8834	11.503	9.70984	5.02233	7.03127
	2	0	3	77	43	29			2	4	2	48	18	29		4	15.6877	18.2665	12.6791	5.81897	7.5431	4.09483	1.1503	2.53067	1.84048	0.837055	0.669644	1.84152
	0	1	0	42	12	66			0	2	1	48	3	43
	2	0	0	59	26	49			0	1	3	25	12	33
	3	1	0	41	12	59			3	0	3	38	12	39
	2	2	1	48	40	79			3	4	1	25	19	18
	3	4	1	9	14	70			3	2	2	23	1	29
	0	1	0	33	37	35			2	1	1	23	1	14
	3	2	3	60	10	35			3	3	3	19	16	22
	3	3	1	41	36	10			3	0	0	12	12	29
	2	2	0	74	44	60			0	0	2	40	27	38
	0	0	0	51	49	51			2	2	1	23	8	36
	2	4	0	40	39	20			3	2	3	33	28	10
	1	3	1	30	11	68			3	0	2	28	16	39
	3	0	0	22	47	23			1	2	2	15	10	41
	0	1	1	68	31	43			2	0	2	40	9	29
	0	2	1	31	5	29			0	2	3	39	1	46
	2	0	0	3	18	30			1	0	0	33	9	33
	0	1	0	18	61	76			0	1	3	18	14	38
	1	2	1	44	4	31			2	4	1	43	4	42
	2	4	3	19	35	59			3	0	0	34	5	21
	0	0	0	46	42	45			1	2	1	18	6	35
	3	3	0	34	10	50			1	2	0	11	14	44
	1	0	1	51	11	72			0	3	2	13	21	20
	1	2	3	55	14	74			1	3	3	33	13	37
	3	1	0	41	53	40			3	1	2	16	9	32		3i
	3	0	1	38	30	53			0	0	1	20	12	28			DSB335				DSB1618				DSB3500
	0	2	1	38	17	52			3	1	1	16	9	41			Vec+siCtrl	Flag-19A+siCtrl	Vec+siBARD1	Flag-19A+siBARD1	Vec+siCtrl	Flag-19A+siCtrl	Vec+siBARD1	Flag-19A+siBARD1	Vec+siCtrl	Flag-19A+siCtrl	Vec+siBARD1	Flag-19A+siBARD1
	2	3	2	71	48	65			3	1	2	43	17	22			7.1893	3.91913	1.6812	1.52534	4.17553	2.1673	0.754917	1.29334	1.59722	0.60335	0.51438	0.331971
	2	4	2	79	38	42			1	1	3	21	17	13			5.74928	3.6255	2.49852	1.68558	6.72798	2.03613	1.46137	0.922996	1.50705	0.657787	0.363633	0.220071
	0	2	1	52	25	39			2	1	1	22	2	21			7.91274	3.56941	2.55379	1.71981	4.2044	2.60426	1.95117	1.21793	1.14611	0.47908	0.401997	0.44773
	0	1	1	58	57	24			2	2	2	26	8	20
	1	1	2	29	56	62			2	3	1	19	15	14
	3	3	3	77	42	42			1	0	3	38	16	10
	0	1	1	12	9	69			0	4	3	39	17	33
	0	5	0	69	2	67			2	3	0	13	10	20
	2	0	1	53	36	60			2	2	3	34	8	25
	3	1	1	51	17	29			2	0	1	27	11	31
	1	3	1	36	25	58			2	2	3	27	19	39
	3	2	1	43	24	12			3	0	3	31	29	30
	3	0	0	62	41	46			2	3	3	19	1	20
	1	1	0	42	61	61			1	1	0	29	17	17
	1	4	3	58	38	32			1	0	1	32	22	24
	1	0	2	42	16	70			3	2	2	18	19	31
	0	1	3	51	30	26			3	0	1	32	12	26
	3	0	0	21	47	55			1	3	1	23	12	20
	0	3	0	57	10	39			3	0	2	29	8	48
	1	1	1	73	32	55			3	4	2	11	22	28
	2	0	0	82	19	20			2	1	2	16	16	26
	1	3	3	74	43	51			2	1	2	18	21	24
	0	5	0	91	17	27			1	0	0	26	21	24
	3	1	0	43	32	42			2	2	2	38	29	11
	0	0	3	69	52	58			0	1	3	35	23	23
	0	4	3	58	13	57			1	2	3	21	23	18
	2	0	0	78	35	53			0	0	3	32	26	39
				49	20	21						35	10	31
				56	21	45						26	29	31
				72	1	42						19	15	13
				11	2	56						32	11	24
				75	23	57						15	19	30
				68	18	74						29	11	34
				62	9	59						22	9	30
				67	22	68						41	24	33
				68	30	43						20	11	29
				61	46	44
				32	22	23
				53	23	31
				68	26	17
				50	22	66
				67	16	30
				12	38	58
				46	22	21
				71	31	54
				56	40	57
				63	38	54
				49	43	10
				42	36	69
				30	58	65
				42	38	43
				4	4	67
				27	11	51
				56	7	28
				19	48	59
				56	17	52
				40	13	25
				64	4	39
				67	43	42
				52	3	31
				17	8	77
				28	13	27
				50	55	53
				55	37	89
				65	59	55
				37	14	70
				14	58	60
				50	35	28
				10	10	25
				40	26	55
				33	16	94
				34	46	21
				22	15	73
				23	27	41
				40	14	39
				20	48	15
				33	35	17

## Sheet: Fig.4
4a							4b							4c
																						4g
									4e							4f
	4d

## Sheet: Fig.5
5a					5b					5c						5d
5f						5g						5h
	BARD1 WT+Vec	BARD1 WT+19A	BARD1 2KR+Vec	BARD1 2KR+19A			BARD1 WT+Vec	BARD1 WT+19A	BARD1 2KR+Vec	BARD1 2KR+19A			BARD1 WT+Vec	BARD1 WT+19A	BARD1 2KR+Vec	BARD1 2KR+19A
	1	24	8	36			15	8	41	50			106.067	50.7033	115.155	99.624
	38	16	36	54			10	28	28	52			85.1025	39.9415	116.22	115.347
	45	0	66	65			55	34	40	60			105.676	57.7265	140.982	132.916
	50	14	57	43			38	18	63	55			103.154	39.0667	130.972	124.481
	44	1	63	46			83	16	42	96
	39	26	85	45			6	18	51	23
	17	24	42	63			11	3	99	49
	61	30	84	76			11	33	63	32
	58	33	12	56			14	25	34	30
	43	11	16	52			19	15	56	32
	39	27	13	19			27	31	61	29
	16	70	75	46			22	26	59	38		5i
	36	10	57	39			58	26	58	58			BARD1 WT+Vec			BARD1 WT+19A			BARD1 2KR+Vec			BARD1 2KR+19A
	34	24	55	64			15	36	56	8		0	110.232	93.4879	96.2786	112	88	100	96.1718	88.9948	114.832	84.507	114.085	101.409
	61	9	70	52			67	8	27	66		0.25	94.8833	87.9066	79.5345	77.3333	69.3333	53.3333	93.301	93.301	76.0762	85.9155	70.4225	87.3239
	29	18	42	47			32	15	45	84		0.5	69.7671	83.7205	80.9299	38.6667	50.6667	46.6667	73.2054	83.2532	57.416	78.8732	59.1549	70.4225
	42	22	50	10			19	3	12	17		1	55.8137	41.8603	61.3951	26.6667	21.3333	18.6667	40.1912	68.8992	54.5452	49.2958	57.7465	38.0282
	17	16	105	67			35	27	23	29		2	27.9068	22.3255	15.3488	5.33333	2.66667	1.33333	18.6602	25.8372	31.5788	22.5352	16.9014	12.6761
	54	24	9	19			52	32	56	37
	15	10	106	65			26	5	23	28
	54	10	30	42			59	33	10	56
	36	9	77	46			32	1	47	49		5j
	17	8	63	34			34	3	31	62		DSB335				DSB1618				DSB3500
	32	8	51	69			15	10	55	11		BARD1 WT+Vec	BARD1 WT+19A	BARD1 2KR+Vec	BARD1 2KR+19A	BARD1 WT+Vec	BARD1 WT+19A	BARD1 2KR+Vec	BARD1 2KR+19A	BARD1 WT+Vec	BARD1 WT+19A	BARD1 2KR+Vec	BARD1 2KR+19A
	58	26	64	25			23	13	40	38		6.77846	2.51901	9.25979	6.62739	2.43579	1.86619	4.7198	3.29656	1.67233	0.48904	2.91163	2.42663
	29	9	59	7			41	11	31	51		6.90649	3.1233	7.86432	9.1857	3.73643	0.917632	3.88927	4.51721	1.03283	0.731049	2.42676	2.61176
	13	15	55	54			51	2	44	66		5.92295	1.76301	9.52028	11.0355	4.63596	1.98016	6.1218	6.13175	1.29397	0.438185	2.1828	1.5399
	47	5	19	53			11	7	79	16
	36	20	32	41			20	32	28	49
	36	11	20	82			14	5	53	70
	79	7	100	56			10	3	38	8
	42	7	20	74			28	5	27	28		5k
	77	20	51	34			70	7	38	62
	23	26	21	46			51	9	35	50
	31	31	61	79			71	5	52	73
	80	0	43	60			34	3	39	30
	27	24	39	79			53	23	67	53
	70	2	51	73			43	18	30	44
	43	7	61	80			21	2	46	9
	74	9	50	50			43	10	7	32
	36	7	85	27			50	13	20	43
	35	0	12	44			39	8	46	40
	26	0	54	44			55	14	46	53
	38	34	39	12			7	6	29	8
	8	8	12	77			52	10	27	65
	65	24	77	48			56	13	36	56
	44	19	70	58			9	10	58	22
	25	7	12	78			51	2	3	56
	36	20	11	47			17	30	22	24
	42	17	61	74			11	37	54	18
	31	38	34	66			73	5	33	62
	59	10	49	83			10	1	52	23
	76	5	47	48			39	2	64	53
	38	7	34	13			39	46	55	45
	15	3	20	39			76	15	36	72
	36	24	39	60			81	5	8	60
	39	9	67	73			30	33	43	41
	59	8	33	16			6	26	6	71
	66	21	32	9			23	10	42	33
	6	16	8	23			54	9	57	59
	34	2	12	32			36	7	34	34
	23	0	49	54			40	9	8	39
	34	4	53	30			8	9	12	19
	27	5	24	40			70	21	60	63
	27	23	55	31			46	7	51	72
	49	14	45	0			59	19	22	64
	0	3	13	10			59	28	10	47
	10	3	1	61			13	13	40	38
	76	8	0	18			12	2	39	28
	15	14	78	31			11	8	48	62
	35	7	36	16			38	25	103	41
	34	1	11	38			7	33	47	16
	58	23	24	31			49	1	55	46
	40	31	19	42			14	11	54	15
	45	0	19	46			24	4	43	29
	29	13	16	13			38	6	59	30
	23	11	81	31			10	23	66	24
	26	2	0	28			14	8	6	12
	16	20	39	44			14	15	71	24
	61	18	54	10			17	35	24	30
	13	17	0	46			16	5	48	35
	32	6	24	20			11	13	53	28
	63	36	0	27			66	5	37	53
	35	7	1	15			38	1	61	43
	8	8	52	0			46	20	91	43
	6	33	29	25			39	6	63	43
	31	15	34	82			100	2	13	90
	37	22	0	11			50	18	32	47
	7	0	46	42			15	0	70	11
	46	32	31	31			14	3	34	26
	48	20	39	15			46	2	38	62
	35	27	89	0			45	30	40	22
	0	6	39	30			31	17	58	48
	34	12	68	10			24	6	38	28
	12	32	48	43			13	9	47	34
	20	33	51	18			6	10	58	27
	5	0	29	9			50	9	18	41
	10	22	44	71			62	10	54	111
	54	6	19	9			10	16	58	33
	2	30	17	53			55	21	46	54

## Sheet: Fig.6
6a																						6f				6g				6h
	Vec			Flag-19A																		OS	BARD1 Low	BARD1 High		OS	BARD1 High+RNF19A Low	BARD1 High+RNF19A High		OS	BARD1 Low+RNF19A Low	BARD1 Low+RNF19A High
0	112.501	86.5389	100.962	95.7442	106.914	97.3399																119	0			22	1			119	0
0.25	89.4235	80.7696	69.2311	65.4252	60.638	62.2337																119	0			27	1			119	0
0.5	57.6926	72.1157	69.2311	54.255	51.0636	44.6806																119	0			117	0			115	0
1	43.2694	54.808	38.9425	35.1062	27.1275	23.936																118	0			34	1			112	0
1.5	34.6155	24.5193	24.5193	11.1701	17.5531	14.3616																118	0			17	1			110	0
2	17.3078	10.0962	12.9808	3.19147	3.19147	1.59574																116	0			11	1			64	1
																						115	0			8	1			108	0
																						115	0			40	1			107	0
6b	Vec			Flag-19A																		115	0			103	1			37	1
0	96.9227	94.615	108.461	100.81	94.7372	104.454																56	1			105	0			105	0
0.25	83.0766	80.7689	69.2305	59.5144	68.0165	75.304																112	0			103	0			102	0
0.5	72.692	69.2305	58.8459	53.4415	47.3686	42.5103																112	0			102	0			102	1
1	46.1537	41.5383	36.9229	35.2228	25.5062	21.8624																112	0			100	0			101	0
1.5	21.923	33.4614	29.9999	13.3604	13.3604	8.50206																110	0			92	0			49	1
2	9.23073	12.6923	17.3076	1.21458	1.21458	0																64	1			40	1			16	1
																						108	0			4	1			99	0
																						107	0			28	1			96	0
																						107	0			83	0			95	0
																						20	1			2	1			94	0
																						37	1			27	1			93	0
																						106	0			30	1			27	1
6c	Vec		Flag-19A																			105	0			33	1			91	0
	Vehicle	Olaparib	Vehicle	Olaparib																		103	0			67	1			91	0
	1.17	0.63	2.04	0.05																		102	0			36	1			88	0
	1.33	0.64	1.56	0.1																		102	1			119		0		87	0
	2.02	0.78	1.57	0.3																		101	0			117		0		86	0
	2.16	0.43	2.27	0.28																		101	0			101		1		86	0
	1.27	0.36	2.15	0.07																		49	1			117		0		83	0
																						16	1			117		0		83	0
																						99	0			17		1		74	0
																						97	0			112		0		74	0
6d	Vec										Flag-19A											70	1			112		0		73	0
	vehicle					Olaparib					vehicle					Olaparib						96	0			108		0		72	0
1	113.62	110.4	89.352	79.55	102.24	114.24	81.2	107.07	72.45	119.79	94.47	114.208	121.471	103.451	95.6	98.23	99.2	110.72	92.34	111.9		96	0			107		0		69	0
4	203.44	166.026	146.25	151.44	162.24	92.4	230.4	88.695	218.75	80.56	187	115.5	181.04	208.4	160.5	60.75	99	166.22	132	77.28		96	0			106		0		68	0
7	302	275.485	206	246	254.56	108.16	285.6	129.6	268.125	81.12	262.141	184.816	251.6	282.4	228	32	106.53	255.3	108	70		74	1			103		0		68	0
10	444.5	327.04	491.82	375.25	414.75	220	363.25	236.08	273	202.06	332.24	312.4	416.2	519.16	360	30.315	105	268.8	134.75	132		95	0			8		1		67	0
14	654.368	696.112	728.2	502.96	616.87	340.42	401.056	404.704	223.02	253.3	588.78	665	853.475	709.6	635.602	60.088	107.15	232.875	228	141.8		42	1			101		0		119		0
18	950.36	803.28	982.25	889.8	816.22	758.91	535.04	477.95	305.92	368.97	791.1	974.36	933.11	775.06	1036.27	67.66	88.54	280.67	311.53	101.4		95	0			99		0		118		0
21	1344.9	1388.8	1963.3	1488.38	1428	921.1	834.4	801.964	505	525.945	1528.8	1884	1960.31	1827.31	1919.7	57.12	81.592	404.544	401.478	70.49		94	0			95		0		118		0
																						93	0			39		1		116		0
																						27	1			95		0		115		0
6i																						91	0			95		0		115		0
Adjacent	Carcinoma			6j																		91	0			53		1		56		1
1	1			19A-Low	19A-High																	91	0			88		0		112		0
1	1			1	1																	88	0			58		1		112		0
1	1			1	1																	88	0			39		1		107		0
2	1			1	1																	87	0			87		0		20		1
1	1			1	1																	86	0			87		0		106		0
1	1			1	0.25																	86	0			60		1		103		0
1	1			1	1																	83	0			40		1		101		0
1	1			1	1																	83	0			39		1		97		0
1	0.25			1	0.75																	78	0			83		0		70		1
2	1			1	1																	30	1			82		0		96		0
2	1			1	1																	74	0			82		0		96		0
2	0.75			1.33	0.75																	74	0			21		1		74		1
1	1			1	0.5																	74	0			34		1		95		0
1	1			1.25	0.33																	74	0			81		0		42		1
1	1			2	0.5																	74	0			79		0		91		0
1	1			1.33	0.8																	73	0			78		0		88		0
1	1			2	1																	72	0			77		0		78		0
1	1			2	0.75																	72	0			77		0		30		1
1	1			1	0.8																	35	1			77		0		74		0
1	0.75			2	0.75																	71	0			76		0		74		0
1	0.5			1	0.67																	69	0			54		1		74		0
1	0.33			1.33	0.5																	69	0			73		0		72		0
1	0.5			1	0.83																	68	0			73		0		35		1
1	0.8			1.33	0.5																	68	0			72		0		71		0
1	1			1	1																	68	0			69		0		69		0
2	0.75			1	0.75																	68	0							68		0
2	1			1.33	0.75																	67	0							68		0
1	1.33			2	0.75																	119		0
2	1			2	1																	22		1
2	1.25			1	0.8																	27		1
1.33	0.8			2	1																	117		0
1	2			1	1																	101		1
1	1.33			2	0.5																	117		0
1	2			1	0.5																	117		0
1.33	0.75			2	0.86																	117		0
2	2			1.5	1																	34		1
1	0.67			2	1																	17		1
1	0.5			1	0.75																	11		1
1	0.83			1	0.8																	17		1
1	1			1.33	1																	112		0
1	0.5			1	1																	112		0
1	2			1	0.75																	8		1
1	1			1.33	0.33																	40		1
1	1			1	0.75																	108		0
1.33	0.75			1.33	1																	103		1
1	1.33			1.33	0.8																	107		0
	1			1	1																	106		0
	1.33			1	0.83																	105		0
	1			1.33	0.8																	103		0
	0.75			1.2	0.75																	103		0
	0.75			1.33	0.8																	102		0
	1			1.33	0.75																	8		1
	1			1.33	0.8																	101		0
	1.33			1	0.83																	100		0
	0.8			1	0.75																	99		0
	2			1	0.83																	95		0
	2			1	0.8																	39		1
	1			1	0.75																	95		0
	1			1	0.8																	95		0
	1			1	0.83																	53		1
	2			1	1																	92		0
	0.5			1	0.5																	88		0
	0.5				0.75																	58		1
	0.86				1																	40		1
	1				1																	39		1
	1				0.83																	87		0
	0.75				1																	87		0
	0.8				1																	60		1
	1				1																	40		1
	1				0.67																	4		1
	1				1																	39		1
	0.75				0.75																	28		1
	2				1																	83		0
	1				1																	83		0
	2				0.33																	82		0
	1.5				0.33																	82		0
	2				1																	21		1
	1				0.71																	34		1
	0.33				0.5																	2		1
	0.75				1																	81		0
	1																					27		1
	1																					79		0
	1.33																					30		1
	0.8																					78		0
	1																					33		1
	0.83																					77		0
	0.8																					77		0
	1																					67		1
	0.75																					77		0
	0.8																					76		0
	1																					54		1
	1.33																					73		0
	0.75																					73		0
	1																					72		0
	1.33																					36		1
	0.8																					69		0
	1.33
	1
	1
	0.83
	0.75
	0.83
	0.8
	1.33
	0.75
	1.2
	0.8
	1.33
	0.83
	1
	1.33
	0.5
	0.75
	1
	1.33
	1
	0.83
	1
	1
	1
	0.67
	1
	1
	1
	0.75
	1
	1
	1
	1
	1
	0.33
	0.33
	1
	1
	0.71
	0.5
	1
	1
	1
	1

## Sheet: Fig.S1
S1b										S1d					S1e								S1k							S1l
	Vec	Flag-19A	Vec	Flag-19A	Vec	Flag-19A	Vec	Flag-19A			WT	19A KO				Vec			Flag-19A				Vec	Flag-19A	Vec	Flag-19A	Vec	Flag-19A		Vec	Flag-19A	Vec	Flag-19A	Vec	Flag-19A
	0	11	41	21	12	3	2	44			11	5			0	110.769	96.9227	92.3073	95.455	109.091	95.455		10	2	12	47	7	2		8	4	12	40	9	6
	2	2	29	72	34	59	1	24			10	7			0.25	73.8459	92.3073	101.538	60.0003	57.273	40.9093		34	3	32	22	23	7		44	3	29	27	7	0
	0	2	7	12	28	6	5	64			10	6			0.5	78.4612	83.0766	62.3075	27.2728	32.7274	38.182		1	14	56	1	1	8		7	14	63	0	30	5
	1	2	58	75	0	21	3	71			13	9			1	29.9999	36.9229	48.4614	16.3637	21.8183	13.6364		37	16	37	23	23	20		41	8	38	16	19	20
	0	0	88	53	12	25	18	65			9	7			2	12.6923	17.3076	10.3846	4.09093	4.09093	2.72729		47	22	39	2	38	14		54	13	43	23	39	10
	0	1	36	46	56	13	34	41			10	6											15	12	34	1	12	1		36	10	35	10	21	9
	0	1	51	89	30	22	36	48			11	6											10	13	94	27	4	5		13	8	87	30	13	18
	0	0	29	29	20	55	1	58			12	6			S1f								22	10	28	16	13	12		16	7	19	0	18	11
	1	0	29	129	18	12	29	7			12	5				Vec			Flag-19A				20	9	44	5	19	2		43	6	47	23	16	10
	1	2	36	71	28	57	2	55			12	5			0	110.769	96.9227	92.3073	95.455	109.091	95.455		52	41	48	34	34	11		40	30	29	41	44	2
	0	1	40	33	29	42	29	29			11	6			0.25	103.846	89.9997	80.7689	54.5457	46.3638	65.4548		4	27	53	22	1	8		20	23	47	30	33	0
	1	0	65	57	16	25	20	29			13	8			0.5	62.3075	69.2305	78.4612	27.2728	35.4547	30.0001		30	7	45	27	24	8		34	2	45	50	8	4
	15	0	60	42	28	0	5	9			11	5			1	34.6153	41.5383	50.769	13.6364	19.091	10.9091		12	8	73	24	6	10		10	5	67	34	11	9
	0	1	33	22	36	27	7	59			11	9			2	11.5384	18.4615	9.23073	1.36364	4.09093	2.72729		25	22	52	41	21	15		23	22	54	60	51	8
	0	0	41	19	34	70	25	51			11	7											33	13	27	8	28	17		30	12	46	4	28	27
	0	11	90	4	19	54	36	66			9	6											28	9	90	43	23	4		29	9	91	35	16	0
	0	1	46	27	35	9	4	21			9	6			S1g								44	27	86	1	29	2		38	22	85	17	32	0
	2	1	48	38	4	6	21	46			11	7				Vec			Flag-19A				7	19	40	8	5	16		7	11	47	32	20	16
	0	1	86	28	14	41	17	41			13	7			0	112.501	86.5389	100.962	95.7442	106.914	97.3399		32	4	27	10	23	11		23	1	7	1	9	9
	0	0	84	100	0	70	10	62			10	8			1	73.8459	94.615	73.8459	51.8184	40.9093	38.182		38	35	44	14	32	11		37	36	37	0	51	6
	1	1	58	43	26	30	22	17			10	8			2	71.5382	55.3844	53.0767	38.182	24.5456	21.8183		22	11	15	16	17	28		18	13	13	42	27	21
	1	0	27	46	13	108	29	59			8	4			3	39.2306	31.1537	27.6922	9.5455	13.6364	15.0001		24	27	53	28	17	27		15	31	55	49	44	49
	1	0	42	97	25	43	1	35			12	7			4	12.6923	16.1538	9.80766	6.13639	4.09093	3.40911		68	35	5	10	49	5		62	24	5	1	38	6
	0	0	13	69	55	51	14	9			9	5			5	6.05767	4.32691	5.76921	0.681821	1.70455	1.02273		40	30	41	12	30	8		51	22	44	7	36	15
	0	0	80	32	37	2	31	29			10	8											41	5	49	10	32	5		41	2	54	15	14	5
	0	0	20	24	15	55	32	13															23	31	108	26	15	9		24	23	109	26	38	17
	1	0	40	56	23	2	8	42															34	4	37	7	32	10		37	4	37	1	21	14
	1	1	63	69	34	7	34	2															20	15	87	29	14	18		8	11	103	11	18	16
	0	1	57	39	14	9	13	31															20	28	49	9	11	8		27	34	52	44	53	18
	4	1	38	39	18	57	34	35															56	16	35	17	46	20		47	11	23	17	18	29
	0	2	27	27	25	56	22	60															60	8	38	39	40	12		46	8	27	49	12	10
	0	0	71	76	27	69	2	75															34	35	22	8	30	9		32	28	43	26	45	12
	6	5	44	44	37	37	16	3															13	21	51	25	9	45		9	14	52	30	29	25
	1	1	87	55	14	40	15	74															73	49	36	43	62	6		61	40	25	45	50	5
	2	1	57	62	34	50	44	42															42	8	36	27	35	13		49	1	28	30	10	4
	10	1	93	36	37	31	6	17															13	16	56	20	9	16		9	13	44	3	18	21
	2	2	119	59	6	24	11	68															37	12	15	16	29	32		38	9	37	28	14	29
	2	1	69	49	23	36	8	32															60	7	76	25	50	14		57	15	56	0	30	22
	3	11	44	57	23	57	12	29															56	11	60	14	39	10		47	5	63	9	23	6
	1	1	14	40	4	63	37	41															6	17	84	28	5	13		15	26	64	0	37	9
	5	1	60	53	24	58	22	6															20	22	50	21	19	16		13	20	43	24	31	12
	1	2	53	20	15	36	28	33															29	12	48	36	26	24		40	18	40	42	32	5
	0	1	42	75	39	68	6	23															42	20	50	18	37	5		46	22	55	2	52	3
	0	2	25	62	43	53	30	47															54	20	65	9	43	12		62	22	73	0	42	13
	1	0	45	57	23	44	1	16															52	13	51	9	48	14		50	14	53	0	24	8
	5	0	70	45	16	30	7	14		S1h													48	3	70	39	46	10		44	2	56	14	5	5
	5	0	62	57	19	46	2	41			shCtrl	shRAD51	sh19A#1	sh19A#2									57	27	26	15	51	19		46	21	6	25	29	24
	3	6	34	57	20	35	34	56			107.151	48.7247	130.505	144.668									14	26	26	1	9	16		30	27	22	0	46	7
	0	2	85	53	3	72	6	16			101.395	42.0829	164.269	152.292									52	23	57	21	43	15		59	22	58	0	39	11
	0	0	12	63	36	45	19	13			97.7609	43.1306	168.125	160.652									28	39	39	1	21	20		25	31	51	33	65	20
	3	4	98	44	19	17	0	24			93.6912		138.241	161.631									71	9	57	1	57	25		54	5	51	43	15	5
	2	0	34	89	16	41	3	54															47	23	56	17	36	12		60	23	46	1	40	15
	0	1	55	44	31	12	13	40															35	35	73	14	26	13		34	34	71	6	48	5
	1	0	92	77	19	81	3	16															25	34	61	4	18	20		22	28	46	8	47	17
	23	1	60	36	29	63	0	51		S1i													62	40	44	29	51	22		51	41	45	25	59	5
	13	0	87	67	16	23	2	44															37	36	46	13	31	8		31	38	47	1	68	12
	3	1	67	64	46	37	0	4			shCtrl			mean	SD	n							37	36	47	21	33	5		34	34	46	6	70	4
	1	6	18	53	28	40	4	18		G1	41.9	43.32	42.68	42.6333	0.711149	3							44	20	49	20	35	1		28	18	53	41	35	0
	1	2	46	41	7	49	9	92		S	23.12	22.4	23.65	34.3067	0.660404	3							34	36	46	34	26	10		58	30	99	12	39	13
	2	4	87	57	36	58	0	11		G2/M	34.98	34.28	33.66	23.0567	0.627402	3							75	31	29	6	61	7		81	25	9	43	49	37
	0	1	25	55	25	45	35	3			sh19A												37	35	74	35	32	0		31	38	85	23	50	25
	1	0	53	30	21	55	19	1		G1	47.87	45.68	42.55	45.3667	2.67381	3							44	9	3	1	37	5		31	8	5	26	18	8
	0	0	61	77	18	10	38	1		S	22.07	22.4	23.99	31.8133	1.70251	3							40	28	25	4	26	23		31	15	9	41	32	13
	0	0	64	35	26	1	7	3		G2/M	30.06	31.92	33.46	22.82	1.0266	3							48	2	19	9	37	12		39	9	17	29	37	15
	2	0	91	74	38	105	33	8			sh19A+WT 19A												44	30	3	9	34	12		47	26	1	2	40	7
	0	1	63	48	31	51	6	2		G1	36.27	34.78	35.63	35.56	0.747462	3							49	14	22	16	47	20		49	18	15	24	40	4
	8	1	12	83	9	6	33	75		S	25.59	27.51	27.03	37.7267	0.405257	3							74	16	27	17	61	14		51	11	18	0	21	14
	0	3	81	30	23	56	27	59		G2/M	38.14	37.71	37.33	26.71	0.9992	3							41	17	6	8	35	12		33	20	5	7	26	9
	2	5	5	66	39	69	49	76															60	7	8	9	51	2		49	4	9	0	19	6
	0	1	66	31	18	57	14	29															19	1	27	6	16	0		22	3	25	18	10	27
	10	2	45	58	41	14	22	78															12	9	44	22	9	4		18	0	53	36	1	8
	2	0	55	46	19	46	18	26															37	23	34	6	29	9		39	20	32	2	32	14
	1	3	63	74	36	24	28	64															50	18	34	27	48	9		48	17	38	0	37	24
	0	1	120	99	25	38	1	24															80	22	27	7	71	30		73	22	24	0	29	5
	1	2	42	66	27	23	1	18															63	1	78	15	45	0		57	14	72	27	30	18
	2	0	80	90	12	16	1	71															67	29	16	38	46	0		41	26	13	21	35	7
	0	1	68	47	27	40	2	92															59	36	36	5	52	22		56	35	36	0	58	18
	3	0	66	35	23	59	8	25															27	5	37	21	23	10		22	2	20	15	4	5
	10	1	37	67	35	75	16	18															73	17	46	38	61	7		63	3	41	20	12	12
	0	0	55	37	23	29	23	35															21	31	38	18	18	23		21	42	41	5	68	5
	5	1	70	84	13	8	0	13															39	25	65	15	28	50		23	18	50	22	25	0
	0	0	64	41	36	56	24	6															63	3	44	16	53	7		49	3	48	0	10	13
	1	1	29	58	21	13	0	3															12	21	24	24	10	16		12	15	37	17	28	7
	0	1	35	62	13	5	13	1															57	0	76	10	50	6		38	0	83	37	0	3
	2	0	1	30	37	47	9	4															40	0	71	22	33	23		33	0	78	23	0	13
	0	0	75	75	24	17	3	10															50	7	34	17	39	18		60	7	45	47	11	9
	5	2	60	65	47	22	6	2															32	5	26	27	24	19		44	3	6	34	9	5
	1	1	60	63	39	57	9	48															35	23	39	16	26	20		28	27	34	26	36	25
	0	0	78	69	20	44	47	52															57	4	9	8	51	33		42	3	5	3	13	8
	2	1	65	28	28	49	1	40															36	18	44	8	26	12		48	14	42	31	21	11
	0	0	89	149	36	13	12	24															64	13	4	34	45	14		64	6	4	22	17	22
	5	0	46	26	24	99	11	74															6	17	36	4	5	27		41	20	38	20	25	5
	0	2	65	20	46	46	4	4															21	2	37	18	17	5		25	0	48	0	0	17
	3	0	26	43	24	61	11	13															12	30	94	34	6	6		1	27	82	13	54	5
	5	0	69	23	26	23	15	81															57	21	34	13	46	24		58	29	33	15	37	18
	1	1	57	40	43	59	0	39															25	24	73	11	16	16		22	25	85	4	45	5
	1	4	111	48	34	35	9	58															38	41	38	9	34	15		29	48	42	19	78	12
	6	0	69	36	26	13	16	21															12	37	31	22	9	20		18	44	19	0	55	4
	1	1	119	29	13	24	21	95															6	27	35	7	4	25		1	32	25	12	53	0
	2	1	60	27	45	48	4	71															18	0	17	21	18	12		11	0	35	33	0	13

## Sheet: Fig.S2
S2a

## Sheet: Fig.S3
S3a														S3f					S3g					S3i
	shCtrl	sh19A	sh19A+19A WT	sh19A+19A CA											sh19A+Vec	sh19A+19A WT	sh19A+19A CA			sh19A+Vec	sh19A+19A WT	sh19A+19A CA			sh19A+19A WT	sh19A+19A CA
	109.474	150.967	103.056	153.22											50	15	42			63	3	17			7	48
	88.6021	118.825	91.488	159.853											56	46	39			21	6	37			55	31
	101.113	147.212	116.724	121.407											36	31	35			61	6	40			38	59
	100.812	132.988	89.7828	135.213											58	49	41			50	8	48			8	63
															37	45	70			104	22	51			2	71
															97	13	84			17	6	23			48	41
S3b															8	50	45			36	14	48			96	43
	shCtrl	sh19A	sh19A+19A WT	sh19A+19A R3											25	15	24			40	17	47			13	25
	91.3722	132.087	107.458	151.159											49	17	26			44	21	9			51	16
	101.903	130.3	93.7135	118.198											97	36	41			57	14	32			43	56
	106.725	151.532	101.342	150.753											31	35	30			26	41	35			20	59
															27	18	42			73	0	37			5	83
															45	32	32			54	22	67			15	40
															20	5	32			6	22	47			34	71
S3c	shCtrl			sh19A			sh19A+19A WT			sh19A+19A CA					38	31	33			37	35	46			25	48
0	87.8664	102.929	109.205	107.263	103.911	88.8272	99.5997	97.1997	103.2	101.449	100	98.5507			45	51	37			47	8	34			47	38
0.25	60.2512	82.8455	37.657	83.7993	93.8552	90.5032	47.9999	82.7997	31.1999	86.9565	104.348	84.058			28	37	30			39	1	21			27	75
0.5	47.6989	40.1675	35.1466	68.7154	80.4473	78.7713	45.5999	41.9999	41.9999	78.2609	69.5652	66.6667			43	14	69			80	12	52			49	63
1	17.5733	32.6361	21.339	51.9555	65.3634	46.9276	32.3999	32.3999	22.7999	36.2319	57.971	50.7246			48	3	0			53	8	76			59	30
1.5	13.8076	17.5733	12.5523	29.3297	35.1957	26.8158	17.9999	15.5999	4.79999	31.8841	35.5072	28.2609			13	1	86			60	7	16			36	105
															65	24	56			44	28	30			86	20
															104	26	59			46	17	59			20	52
S3d	shCtrl			sh19A			sh19A+19A WT			sh19A+19A CA					9	32	51			53	5	62			34	41
0	87.8664	102.929	109.205	107.263	103.911	88.8272	99.5997	97.1997	103.2	101.449	100	98.5507			10	0	29			88	24	62			50	81
1	40.1675	30.1256	37.657	58.6595	73.7434	75.4193	38.3999	39.5999	38.3999	69.5652	73.913	46.3768			91	34	30			21	13	12			52	60
2	17.5733	15.0628	27.6152	36.8717	43.5756	36.8717	19.1999	15.5999	17.9999	36.2319	39.1304	33.3333			35	11	29			34	24	29			40	84
3	6.27617	3.7657	8.78664	20.1118	28.4917	20.1118	3.59999	7.19998	3.59999	15.942	18.8406	20.2899			18	15	43			62	2	59			38	49
5	0	0.627617	1.88285	8.37993	6.70394	7.54193	0	0	0.599998	5.07246	7.24638	5.7971			25	10	44			75	1	68			23	19
															23	11	43			64	38	69			69	47
															27	0	27			27	2	64			56	8
															53	2	53			15	0	54			26	52
															32	21	27			66	25	28			65	43
															11	26	61			70	14	37			25	38
															71	18	39			85	45	28			47	64
															5	12	20			56	28	46			34	24
															16	25	69			63	4	18			89	99
															30	58	33			44	9	33			88	50
															21	22	39			18	4	39			40	19
															44	9	67			32	0	28			58	50
S3j															24	6	41			45	0	35			49	32
	shCtrl	sh19A	sh19A+19A WT	sh19A+19A R2											28	24	100			23	2	34			75	20
	91.3722	132.087	107.458	122.314											42	76	56			52	6	51			46	75
	101.903	130.3	93.7135	120.825											45	14	31			22	45	18			55	80
	106.725	151.532	101.342	132.552											13	21	21			37	33	16			51	60
															33	11	27			41	4	40			58	78
															38	12	30			38	19	34			92	65
S3k															26	14	27			44	19	38			36	89
	DSB335			DSB1618			DSB3500								47	10	28			15	25	30			41	46
	siCtrl	siBARD1	si(BARD1+53BP1)	siCtrl	siBARD1	si(BARD1+53BP1)		siBARD1	si(BARD1+53BP1)						38	22	40			13	46	7			65	65
	5.1437	1.84598	1.5892	3.40559	1.3544	1.4522	1.21666	0.488601	0.282835						33	4	80			50	7	19			102	26
	7.21596	2.51542	2.8855	4.1769	1.25501	1.20448	2.28449	0.533322	0.495818						48	7	50			38	12	27			59	69
	6.23272	2.01579	3.01952	4.91484	0.979043	0.759813	1.2716	0.295844	0.408602						40	23	31			49	28	30			51	57
															12	19	53			28	2	19			57	111
															40	2	57			13	5	40			35	69
															34	22	51			31	0	39			58	119
															42	47	63			42	4	39			78	60
															56	10	36			37	6	42			77	21
															70	27	16			18	1	33			71	72
															34	9	49			51	46	22			32	12
															34	15	21			35	50	17			38	75
															124	4	32			48	0	32			35	53
															27	20	28			56	16	13			44	46
															24	12	36			41	8	24			33	89
															34	36	32			24	20	117			89	29
															25	10	26			10	48	29			94	92
															7	9	67			32	12	16			32	71
															31	9	74			8	3	70			64	33
															59	21	53			20	0	34			45	57
S3m															54	20	30			139	0	46			59	42
	siCtrl	siBARD1		S3n											48	8	14			19	37	31			62	22
	11	2													28	17	51			6	0	52			82	34
	13	1													39	8	73			65	0	16			2	23
	1	0													12	6	35			30	12	48			45	4
	10	4													81	7	48			50	19	56			35	34
	18	2													50	13	15			31	21	30			52	68
	3	7													50	20	8			38	4	54			64	23
	5	10													91	15	90			13	2	39			26	31
	12	14													58	5	19			42	0	25			89	26
	16	3													60	9	24			56	20	25			72	24
	6	1													67	20	47			30	2	31			40	62
	18	2													65	46	72			64	32	37			51	32
	11	3													52	4	42			31	14	74			83	56
	18	4													29	12	4			17	35	45			29	43
	24	6													17	47	38			35	63	41			39	25
	8	18													43	14	20			36	38	52			68	30
	30	4		S3o											55	56	46			42	17	48			35	67
	1	5			shCtrl	sh19A#1	sh19A#2								5	13	25			52	56	56			52	29
	2	10			100.462	109.492	106.566								40	23	61			47	9	89			46	34
	22	6			103.204	124.34	121.683								26	6	40			28	3	39			31	63
	1	9			96.3349	115.365	127.092								75	16	56			47	34	21			23	68
	2	6													79	22	75			28	6	21			69	46
	37	0													57	12	54			58	7	36			61	22
	19	8		S3q											42	29	47			118	8	35			49	28
	2	7			WT	19A KO									69	13	85			33	2	29			26	10
	18	1			12	15									45	8	29			29	4	36			48	63
	12	15			14	12									8	11	27			35	28	50			46	13
	28	26			9	13									76	13	61			31	57	47			112	36
	35	14			11	15									62	2	44			34	18	45			51	39
	31	1			9	16									84	15	34			14	7	51			46	47
	8	18			12	15									26	22	42			33	36	42			51	31
	6	11			11	17									89	31	11			54	27	19
	8	4			10	15									52	25	14			45	18	20
	20	12			14	13									29	10	43			24	38	42
	12	14			15	14									16	23	69			53	20	33
	7	13			10	14									47	16	42			53	1	20
	25	17			13	15
	21	18			10	12
	12	13			13	11
	35	9			12	12
	33	25			10	13
	23	15			14	17
	9	11			9	11
	13	19			13	13
	24	2			15	12
	16	8			12	10
	36	6			10	12
	38	7			9	14
	28	8			9	13
	23	6			11	15
	48	2
	38	8
	8	4		S3r	siCtrl+Vec			siCtrl+Flag-19A			siBARD1+Vec			siBARD1+Flag-19A
	43	4		0	109.169	88.5389	102.293	115.517	85.3448	99.1379	115.03	95.7052	89.2635	97.0984	109.152	93.7502
	10	3		1	85.9601	74.7853	83.3813	60.3448	80.1724	67.2414	50.6133	57.055	70.8587	41.5179	53.5716	63.6162
	35	0		2	53.2953	67.9085	57.5933	35.3448	53.4483	45.6897	28.5275	18.4048	24.8466	24.1072	32.1429	16.0715
	24	1		3	30.9457	43.4099	38.2523	17.2414	25.431	20.6897	8.7423	12.8834	11.503	9.70984	5.02233	7.03127
	31	1		4	15.6877	18.2665	12.6791	5.81897	7.5431	4.09483	1.1503	2.53067	1.84048	0.837055	0.669644	1.84152
	21	0
	19	2
	24	1
	1	4
	15	7
	19	10
	16	3
	35	0
	47	1
	28	2
	41	3
	2	4
	7	15
	19	2
	9	4
	10	9
	4	5
	13	7
	31	4
	6	0
	16	7
	22	7
	4	0
	9	10
	29	22
	5	12
	14	1
	8	14
	16	7
	3	4
	2	12
	27	9
	2	7
	17	14
	7	16
	0	10
	31	6
	16	20
	8	11
	17	8
	8	15
	24	2
	32	6

## Sheet: Fig.S4
S4a						S4b					S4c
												shCtrl	sh19A+Vec	sh19A+19A WT	sh19A+19A CA
												0.983547	1.00158	1.01267	1.13495
												0.98569	1.0042	0.999741	1.04795
												1.03149	1.02782	1.09423	0.868927
											S4d
							S4f								S4g
S4e

[truncated: 2 more sheets: Fig.S5, Fig.S6]
